# Supplementary material for: Phylloporia lonicerae (Hymenochaetales, Basidiomycota), a new species on Lonicera japonica from Japan and an identification key to worldwide species of Phylloporia
Source: MycoKeys. 2018 Feb 14;(30):17–30. doi: 10.3897/mycokeys.30.23235 (PMC5904531; doi:10.3897/mycokeys.30.23235)
Supplement: XML Treatment for Phylloporia lonicerae [file mycokeys.30.23235-treatment1.xml]

<!DOCTYPE tp:taxon-treatment
  PUBLIC "-//TaxonX//DTD Taxonomic Treatment Publishing DTD v0 20100105//EN" "tax-treatment-NSO.dtd">
<tp:taxon-treatment xmlns:tp="http://www.plazi.org/taxpub"><tp:treatment-meta><kwd-group><label>Taxon classification</label><kwd><named-content xmlns:xlink="http://www.w3.org/1999/xlink" content-type="kingdom">Fungi</named-content></kwd><kwd><named-content xmlns:xlink="http://www.w3.org/1999/xlink" content-type="order">Hymenochaetales</named-content></kwd><kwd><named-content xmlns:xlink="http://www.w3.org/1999/xlink" content-type="family">Hymenochaetaceae</named-content></kwd></kwd-group><mixed-citation publication-type="journal"><person-group><name><surname>Qin</surname><given-names>Wen-Min</given-names></name><name><surname>Wang</surname><given-names>Xue-Wei</given-names></name><name><surname>Sawahata</surname><given-names>Takuo</given-names></name><name><surname>Zhou</surname><given-names>Li-Wei</given-names></name></person-group><article-title>
          <italic><tp:taxon-name><tp:taxon-name-part taxon-name-part-type="genus" reg="Phylloporia">Phylloporia</tp:taxon-name-part> <tp:taxon-name-part taxon-name-part-type="species" reg="lonicerae">lonicerae</tp:taxon-name-part></tp:taxon-name></italic> (<tp:taxon-name><tp:taxon-name-part taxon-name-part-type="order">Hymenochaetales</tp:taxon-name-part></tp:taxon-name>, <tp:taxon-name><tp:taxon-name-part taxon-name-part-type="phylum">Basidiomycota</tp:taxon-name-part></tp:taxon-name>), a new species on <italic><tp:taxon-name><tp:taxon-name-part taxon-name-part-type="genus" reg="Lonicera">Lonicera</tp:taxon-name-part> <tp:taxon-name-part taxon-name-part-type="species" reg="japonica">japonica</tp:taxon-name-part></tp:taxon-name></italic> from Japan and an identification key to worldwide species of <italic><tp:taxon-name><tp:taxon-name-part taxon-name-part-type="genus" reg="Phylloporia">Phylloporia</tp:taxon-name-part></tp:taxon-name></italic></article-title><source>MycoKeys</source><day>14</day><month>2</month><year>2018</year><volume>2018</volume><issue>30</issue><fpage>17</fpage><lpage>30</lpage><pub-id pub-id-type="doi">10.3897/mycokeys.30.23235</pub-id></mixed-citation></tp:treatment-meta><tp:nomenclature><tp:taxon-name>
            <tp:taxon-name-part taxon-name-part-type="genus" reg="Phylloporia">Phylloporia</tp:taxon-name-part>
            <tp:taxon-name-part taxon-name-part-type="species" reg="lonicerae">lonicerae</tp:taxon-name-part>
            <object-id xmlns:xlink="http://www.w3.org/1999/xlink" content-type="mycobank" xlink:type="simple">MB823715</object-id>
          </tp:taxon-name><tp:taxon-authority>W.M. Qin, Xue W. Wang, T. Sawahata &amp; L.W. Zhou</tp:taxon-authority><tp:taxon-status xmlns:xlink="http://www.w3.org/1999/xlink" xlink:type="simple">sp. nov.</tp:taxon-status><xref ref-type="fig" rid="F2">Figs 2</xref><xref ref-type="fig" rid="F3">, 3</xref></tp:nomenclature><tp:treatment-sec sec-type="Holotype" id="SECID0EXKAE"><title>Holotype.</title><p>JAPAN. Nara, Research Forest of Faculty of Agriculture, Kindai University, 3 Jul 2017, on living vine of <italic><tp:taxon-name><tp:taxon-name-part taxon-name-part-type="genus" reg="Lonicera">Lonicera</tp:taxon-name-part> <tp:taxon-name-part taxon-name-part-type="species" reg="japonica">japonica</tp:taxon-name-part></tp:taxon-name></italic>, LWZ 20170703-2 (<abbrev xmlns:xlink="http://www.w3.org/1999/xlink" xlink:title="Institute of Applied Ecology, Chinese Academy of Sciences" id="ABBRID0EILAE" xlink:type="simple">IFP</abbrev> 019172).</p></tp:treatment-sec><tp:treatment-sec sec-type="etymology" id="SECID0EMLAE"><title>Etymology.</title><p>
            <italic><tp:taxon-name><tp:taxon-name-part taxon-name-part-type="genus" reg="Lonicerae">Lonicerae</tp:taxon-name-part></tp:taxon-name></italic> (Lat.): referring to <italic><tp:taxon-name><tp:taxon-name-part taxon-name-part-type="genus" reg="Lonicera">Lonicera</tp:taxon-name-part></tp:taxon-name></italic>, the host tree genus.</p><p>Basidiocarps annual, sessile, imbricate, rarely solitary, without odour or taste, woody. Pilei semi-circular, flabelliform or fused together, applanate, single pileus projecting up to 1.5 cm long, 3 cm wide and 0.5 cm thick at base. Pileal surface greyish-brown to yellowish-brown, velutinate, concentrically sulcate with narrow zones; margin pale yellow or concolorous, sharp. Pore surface honey-yellow, slightly glancing; sterile margin distinct, curry-yellow, up to 0.5 mm wide; pores circular to angular, 6–8 per mm; dissepiments thin, entire. Context up to 2 mm thick, duplex, with a black zone, lower context olivaceous buff, hard corky, up to 1 mm thick, upper tomentum cinnamon-buff, soft, up to 1 mm thick. Tubes honey-yellow, corky, up to 3 mm long.</p><fig id="F2" position="float" orientation="portrait"><label>Figure 2.</label><caption><p>Basidiocarps of <italic><tp:taxon-name><tp:taxon-name-part taxon-name-part-type="genus" reg="Phylloporia">Phylloporia</tp:taxon-name-part> <tp:taxon-name-part taxon-name-part-type="species" reg="lonicerae">lonicerae</tp:taxon-name-part></tp:taxon-name></italic> in situ. <bold>a</bold> LWZ 20170703-2 (holotype) <bold>b</bold> LWZ 20170622-1 (paratype). Scale bars: 2 cm.</p></caption><graphic xmlns:xlink="http://www.w3.org/1999/xlink" xlink:href="mycokeys-30-017-g002.jpg" position="float" orientation="portrait" xlink:type="simple" id="oo_185938.jpg"/></fig><fig id="F3" position="float" orientation="portrait"><label>Figure 3.</label><caption><p>Microscopic structures of <italic><tp:taxon-name><tp:taxon-name-part taxon-name-part-type="genus" reg="Phylloporia">Phylloporia</tp:taxon-name-part> <tp:taxon-name-part taxon-name-part-type="species" reg="lonicerae">lonicerae</tp:taxon-name-part></tp:taxon-name></italic> (drawn from the holotype, LWZ 20170703-2). <bold>a</bold> Basidiospores <bold>b</bold> Basidia and basidioles <bold>c</bold> Hyphae from trama <bold>d</bold> Hyphae from lower context <bold>e</bold> hyphae from upper tomentum. Scale bars: <bold>a</bold> = 5 µm, <bold>b–e</bold> = 10 µm.</p></caption><graphic xmlns:xlink="http://www.w3.org/1999/xlink" xlink:href="mycokeys-30-017-g003.jpg" position="float" orientation="portrait" xlink:type="simple" id="oo_185939.jpg"/></fig><p>Hyphal system dimitic; generative hyphae simple septate; tissue darkening but otherwise unchanged in <abbrev xmlns:xlink="http://www.w3.org/1999/xlink" xlink:title="5 % potassium hydroxide" id="ABBRID0EFOAE" xlink:type="simple">KOH</abbrev>. Context: in the lower context, generative hyphae hyaline to pale yellowish, slightly thick- to thick-walled with a wide lumen, frequently branched and septate, 2–4 μm in diam; skeletal hyphae golden yellow, thick-walled with a narrow lumen, unbranched, aseptate, interwoven, 2–4.5 μm in diam; in the upper tomentum, generative hyphae infrequent, pale yellowish, slightly thick- to thick-walled with a wide lumen, rarely branched, frequently septate, 2–4 μm in diam; skeletal hyphae golden yellow, thick-walled with a narrow to wide lumen, unbranched, aseptate, loosely interwoven, 2.5–5 μm in diam; in the black zone, hyphae dark brown, thick-walled with a narrow lumen, strongly agglutinated, interwoven. Tubes: generative hyphae hyaline to pale yellowish, thin- to <!--PageBreak-->slightly thick-walled, occasionally branched, frequently septate, 1.8–4 μm in diam; skeletal hyphae golden yellow, thick-walled with a narrow lumen, unbranched, aseptate, interwoven, 2–4 μm in diam. Setae absent. Cystidia and cystidioles absent. Basidia clavate, with four sterigmata up to 3 μm long and a simple septum at the base, 7–11 × 4–6 μm; basidioles in shape similar to basidia, but slightly smaller. Basidiospores broadly ellipsoid, pale yellowish, thick-walled, smooth, indextrinoid, inamyloid, acyanophilous, (3–)3.2–4 × (2.1–)2.3–3.1(–3.3) μm, L = 3.61 μm, W = 2.77 μm, Q = 1.28–1.33 (n = 90/3).</p><!--PageBreak--><!--PageBreak--></tp:treatment-sec><tp:treatment-sec sec-type="Additional specimens (paratypes) studied" id="SECID0ENOAE"><title>Additional specimens (paratypes) studied.</title><p>(All on living vine of <italic><tp:taxon-name><tp:taxon-name-part taxon-name-part-type="genus" reg="Lonicera">Lonicera</tp:taxon-name-part> <tp:taxon-name-part taxon-name-part-type="species" reg="japonica">japonica</tp:taxon-name-part></tp:taxon-name></italic>)—JAPAN. Nara, Research Forest of Faculty of Agriculture, Kindai University, 31 Oct 2016, LWZ 20161031-1 (<abbrev xmlns:xlink="http://www.w3.org/1999/xlink" xlink:title="Institute of Applied Ecology, Chinese Academy of Sciences" id="ABBRID0E5OAE" xlink:type="simple">IFP</abbrev> 019173); 27 Feb 2017, LWZ 20170227-1 (<abbrev xmlns:xlink="http://www.w3.org/1999/xlink" xlink:title="Institute of Applied Ecology, Chinese Academy of Sciences" id="ABBRID0ECPAE" xlink:type="simple">IFP</abbrev> 019174); 25 Mar 2017, LWZ 20170325-1 (<abbrev xmlns:xlink="http://www.w3.org/1999/xlink" xlink:title="Institute of Applied Ecology, Chinese Academy of Sciences" id="ABBRID0EGPAE" xlink:type="simple">IFP</abbrev> 019175); 22 Jun 2017, LWZ 20170622-1 (<abbrev xmlns:xlink="http://www.w3.org/1999/xlink" xlink:title="Institute of Applied Ecology, Chinese Academy of Sciences" id="ABBRID0EKPAE" xlink:type="simple">IFP</abbrev> 019176); 3 Jul 2017, LWZ 20170703-1 (<abbrev xmlns:xlink="http://www.w3.org/1999/xlink" xlink:title="Institute of Applied Ecology, Chinese Academy of Sciences" id="ABBRID0EOPAE" xlink:type="simple">IFP</abbrev> 019177).</p></tp:treatment-sec></tp:taxon-treatment>
